# Supplementary material for: Cardiac Autonomic Response to Active Standing in Calcific Aortic Valve Stenosis
Source: J Clin Med. 2021 May 7;10(9):2004. doi: 10.3390/jcm10092004 (PMC8124878; doi:10.3390/jcm10092004)
Supplement: Supplementary file 1 [file jcm-10-02004-s001.zip]

Archive with 1 entries (1 files):
- jcm-1179906-supplementary.pdf
